# Supplementary material for: A Dual-Dynamic Crosslinked Polysaccharide-Based Hydrogel Loaded with Exosomes for Promoting Diabetic Wound Healing
Source: Materials (Basel). 2026 Jan 22;19(2):445. doi: 10.3390/ma19020445 (PMC12842903; doi:10.3390/ma19020445)
Supplement: Supplementary file 1 [file materials-19-00445-s001.zip]

Archive with 1 entries (1 files):
- materials-4045305-supplementary.pdf
